# Supplementary material for: A metagenomic study of the gut microbiome in Behcet’s disease
Source: Microbiome. 2018 Aug 4;6:135. doi: 10.1186/s40168-018-0520-6 (PMC6091101; doi:10.1186/s40168-018-0520-6)
Supplement: Supplementary file 1 — Supplementary Tables. (XLSX 279 kb) [file 40168_2018_520_MOESM1_ESM.xlsx]

## Sheet: Table legends
Supplementary Table Legends
Table S1	The metadata of all samples recruited in this study
Table S2	Summary of metagenomic sequencing and assembly data
Table S3	Enriched or depleted phylum, genera and species identified in BD patients using metagenomic sequencing method
Table S4	Information of 13 BD-associated MGS
Table S5	Information of BD-associated KO markers
Table S6	Information of BD-associated OG markers
Table S7	Information of key KEGG modules and related enzymes
Table S8	Alteration of oral microbiome from Order to Genus in BD patients
Table S9	Different genera identified in mice colonized with pooled BD patients‘ feces as compared with mice colonized with pooled control’ feces

## Sheet: Table S1
Table S1:The metadata of all samples recruited in this study
Sample ID	Gender	Age	BMI (kg/m2)	Oral ulcers	Genital ulcers	Ocular involvemnt	Cutaneous involvemnt	Articular involvemnt	CNS involvemnt	Intestinal involvemnt	Medication	Untreated time	Metagenomic sequencing (Y or N)	Salivary 16S rRNA sequencing (Y or N)	Fecal transplantation
BD-1	M	43	22.4	+	+	+	+	-	-	-	None	4m	Y	Y	N
BD-2	F	33	18	+	-	+	+	-	-	+	None	1m	Y	Y	N
BD-3	M	23	24.6	-	-	+	+	-	-	-	None	1m	Y	Y	N
BD-4	M	49	27	+	+	+	+	+	-	-	None	6m	Y	N	N
BD-5	F	40	28	+	+	+	+	-	-	-	None	>6m	Y	Y	N
BD-6	F	44	24	+	+	+	-	-	-	-	None	2m	Y	Y	N
BD-7	M	33	26.1	+	-	+	-	-	+	+	None	3m	Y	Y	N
BD-8	M	42	19.3	+	-	+	+	-	-	-	None	>6m	Y	Y	N
BD-9	M	43	24.2	+	+	+	-	+	-	-	None	>6m	Y	Y	N
BD-10	M	26	22.5	+	+	+	-	+	-	-	None	1m	Y	Y	N
BD-11	M	25	27.4	+	-	+	+	-	-	-	None	9m	Y	Y	N
BD-12	M	30	20.7	+	+	+	+	-	-	-	None	2m	Y	Y	N
BD-13	M	36	23.7	+	-	+	+	-	-	-	None	>6m	Y	N	N
BD-14	F	44	19.8	+	+	+	+	-	-	-	None	1m	Y	N	N
BD-15	M	41	23.3	+	-	+	+	-	-	-	None	>6m	Y	N	N
BD-16	M	40	28.3	+	-	+	+	+	-	-	None	1m	Y	N	N
BD-17	M	26	19.2	+	-	+	+	-	-	-	None	6m	Y	Y	N
BD-18	M	28	25.6	+	+	+	+	-	-	-	None	6m	Y	N	N
BD-19	M	32	19.5	+	+	+	+	+	-	-	None	1m	Y	N	N
BD-20	M	30	24.1	+	-	+	+	-	-	-	None	1m	Y	N	N
BD-21	M	40	19.3	+	-	+	+	+	-	-	None	>6m	Y	N	N
BD-22	M	38	22.9	+	+	+	+	+	-	-	None	>6m	Y	N	N
BD-23	F	31	18.9	+	+	+	+	-	+	-	None	3m	Y	N	N
BD-24	F	52	20.4	+	+	+	+	+	+	-	None	2m	Y	N	N
BD-25	M	47	27.7	+	-	+	+	-	-	-	None	1m	N	Y	N
BD-26	M	48	22.5	+	-	+	+	-	-	-	None	1m	N	Y	N
BD-27	M	57	23.5	+	-	+	+	+	-	-	None	1m	N	Y	N
BD-28	M	47	24	+	+	+	+	-	-	-	None	2m	N	N	Y
BD-29	F	33	25.1	+	-	+	-	-	-	+	None	2m	N	N	Y
BD-30	F	41	21.7	+	+	+	+	-	+	-	None	>6m	N	N	Y
BD-31	F	30	18.4	+	+	+	-	-	-	+	None	1m	N	N	Y
BD-32	M	26	19.8	+	-	+	+	-	+	-	None	4m	N	N	Y
N-1	M	27	22.9	-	-	-	-	-	-	-	-	-	Y	N	N
N-2	M	46	28.7	-	-	-	-	-	-	-	-	-	Y	Y	N
N-3	M	70	27.8	-	-	-	-	-	-	-	-	-	Y	Y	N
N-4	M	70	24	-	-	-	-	-	-	-	-	-	Y	Y	N
N-5	F	36	21.3	-	-	-	-	-	-	-	-	-	Y	Y	N
N-6	M	36	24	-	-	-	-	-	-	-	-	-	Y	Y	N
N-7	M	36	20.2	-	-	-	-	-	-	-	-	-	Y	Y	N
N-8	M	32	20	-	-	-	-	-	-	-	-	-	Y	Y	N
N-9	M	48	31	-	-	-	-	-	-	-	-	-	Y	Y	N
N-10	M	27	24.6	-	-	-	-	-	-	-	-	-	Y	Y	N
N-11	M	33	25.4	-	-	-	-	-	-	-	-	-	Y	Y	N
N-12	M	36	21.4	-	-	-	-	-	-	-	-	-	Y	Y	N
N-13	M	27	21	-	-	-	-	-	-	-	-	-	Y	Y	N
N-14	M	38	29	-	-	-	-	-	-	-	-	-	Y	N	N
N-15	M	35	25	-	-	-	-	-	-	-	-	-	Y	N	N
N-16	M	34	23	-	-	-	-	-	-	-	-	-	Y	N	N
N-17	M	26	26.1	-	-	-	-	-	-	-	-	-	Y	Y	N
N-18	M	25	23.6	-	-	-	-	-	-	-	-	-	Y	Y	N
N-19	M	27	21	-	-	-	-	-	-	-	-	-	Y	Y	N
N-20	M	28	22	-	-	-	-	-	-	-	-	-	Y	N	N
N-21	F	28	19.9	-	-	-	-	-	-	-	-	-	Y	Y	N
N-22	M	36	22.3	-	-	-	-	-	-	-	-	-	Y	Y	N
N-23	F	46	23	-	-	-	-	-	-	-	-	-	Y	Y	N
N-24	M	45	23	-	-	-	-	-	-	-	-	-	Y	Y	N
N-25	M	51	19.8	-	-	-	-	-	-	-	-	-	Y	N	N
N-26	M	40	25	-	-	-	-	-	-	-	-	-	Y	N	N
N-27	M	48	24.2	-	-	-	-	-	-	-	-	-	Y	N	N
N-28	M	19	19	-	-	-	-	-	-	-	-	-	Y	N	N
N-29	F	31	20	-	-	-	-	-	-	-	-	-	Y	N	N
N-30	M	38	23	-	-	-	-	-	-	-	-	-	Y	N	N
N-31	F	48	23	-	-	-	-	-	-	-	-	-	Y	N	N
N-32	F	25	18.9	-	-	-	-	-	-	-	-	-	Y	N	N
N-33	F	59	22.5	-	-	-	-	-	-	-	-	-	Y	Y	N
N-34	F	34	24.3	-	-	-	-	-	-	-	-	-	Y	N	N
N-35	M	46	20	-	-	-	-	-	-	-	-	-	Y	y	N
N-36	F	48	20	-	-	-	-	-	-	-	-	-	Y	y	N
N-37	M	46	29.7	-	-	-	-	-	-	-	-	-	Y	y	N
N-38	F	38	19.7	-	-	-	-	-	-	-	-	-	Y	N	N
N-39	F	34	21	-	-	-	-	-	-	-	-	-	Y	Y	N
N-40	M	60	21	-	-	-	-	-	-	-	-	-	Y	N	N
N-41	M	75	20.7	-	-	-	-	-	-	-	-	-	Y	N	N
N-42	M	36	23	-	-	-	-	-	-	-	-	-	Y	N	N
N-43	M	63	19.3	-	-	-	-	-	-	-	-	-	Y	N	N
N-44	M	26	19	-	-	-	-	-	-	-	-	-	Y	N	N
N-45	M	44	24.7	-	-	-	-	-	-	-	-	-	Y	Y	N
N-46	M	21	18	-	-	-	-	-	-	-	-	-	Y	N	N
N-47	M	54	30.6	-	-	-	-	-	-	-	-	-	Y	Y	N
N-48	F	42	24	-	-	-	-	-	-	-	-	-	Y	N	N
N-49	M	35	25	-	-	-	-	-	-	-	-	-	Y	N	N
N-50	M	75	28.4	-	-	-	-	-	-	-	-	-	Y	N	N
N-51	F	50	24	-	-	-	-	-	-	-	-	-	Y	N	N
N-52	F	30	22	-	-	-	-	-	-	-	-	-	Y	N	N
N-53	M	38	25.2	-	-	-	-	-	-	-	-	-	N	Y	N
N-54	M	26	21.7	-	-	-	-	-	-	-	-	-	N	Y	N
N-55	M	32	24	-	-	-	-	-	-	-	-	-	N	Y	N
N-56	F	52	22.4	-	-	-	-	-	-	-	-	-	N	Y	N
N-57	F	32	24.1	-	-	-	-	-	-	-	-	-	N	Y	N
N-58	M	47	22.7	-	-	-	-	-	-	-	-	-	N	Y	N
N-59	M	41	24.5	-	-	-	-	-	-	-	-	-	N	Y	N
N-60	F	58	23.8	-	-	-	-	-	-	-	-	-	N	Y	N
N-61	M	53	25.3	-	-	-	-	-	-	-	-	-	N	Y	N
N-62	M	45	23.3	-	-	-	-	-	-	-	-	-	N	Y	N
N-63	M	39	24.1	-	-	-	-	-	-	-	-	-	N	Y	N
N-64	F	30	22.4	-	-	-	-	-	-	-	-	-	N	Y	N
N-65	M	23	20.6	-	-	-	-	-	-	-	-	-	N	Y	N
N-66	M	46	26	-	-	-	-	-	-	-	-	-	N	Y	N
N-67	M	39	25.4	-	-	-	-	-	-	-	-	-	N	Y	N
N-68	M	43	27.6	-	-	-	-	-	-	-	-	-	N	Y	N
N-69	M	51	28.4	-	-	-	-	-	-	-	-	-	N	Y	N
N-70	F	52	24.4	-	-	-	-	-	-	-	-	-	N	N	Y
N-71	F	39	25.7	-	-	-	-	-	-	-	-	-	N	N	Y
N-72	M	38	22.5	-	-	-	-	-	-	-	-	-	N	N	Y
N-73	F	29	21.0	-	-	-	-	-	-	-	-	-	N	N	Y
N-74	M	33	25.2	-	-	-	-	-	-	-	-	-	N	N	Y
BD:untreated active patients with Behcet’s disease; N: normal controls;
CNS: Central nervous system

## Sheet: Table S2
Table S2: Summary of metagenomic sequencing and assembly data
Data production							Single-sample assembly							Gene prediction
Sample id	Adaptor (%)	Low quality(%)	Host(%)	Clean reads(#)	Clean bases(bp)	Data use rate(%)	Kmer of assembly	Number of contigs (#)	N50 length (bp)	N90 length (bp)	Total length of contigs (bp)	Maximal length Contigs (bp)	Average length Contigs (bp)	Number of ORFs(#)	Total length ORFs (bp)	Maximal length of ORFs (bp)	Average length of ORFs (bp)
BD-1	0.0166	0.0192	0.0074	19784256	5952113133	0.9568	55	51873	1634	624	70654860	129485	1362	91374	64036061	20004	700.8
BD-2	0.0083	0.0403	0.2529	12576060	3689843836	0.6984	55	34519	4061	794	76596939	169387	2218	84793	69102446	10398	815
BD-3	0.0062	0.0324	0.0001	17324374	5158116177	0.9613	55	39072	2360	731	67599672	151270	1730	80684	60942009	7128	755.3
BD-4	0.0039	0.0306	0.0006	23929614	7151749167	0.9649	55	56099	2452	702	96299053	95870	1716	113585	87481818	11721	770.2
BD-5	0.0093	0.0106	0.0007	47235275	13677450120	0.9794	63	20929	761	539	16256198	4934	776	28543	14379486	3609	503.8
BD-6	0.0063	0.0247	0.001	18479459	5507791814	0.968	55	36370	1905	671	54613712	88620	1501	66479	50205101	9420	755.2
BD-7	0.0053	0.0315	0.0001	19211555	5786087738	0.9631	55	40726	2440	712	70866112	102317	1740	82646	64236866	8268	777.3
BD-8	0.0056	0.032	0.0008	21330102	6391930199	0.9616	55	42263	3349	745	83838195	105989	1983	98119	75584602	9402	770.3
BD-9	0.0029	0.0326	0.0006	16321294	4896138346	0.9639	55	23832	4292	864	56338031	103081	2363	60212	50759676	11742	843
BD-10	0.0098	0.0253	0.0012	21985325	6535314447	0.9638	55	32948	1635	632	44077513	43530	1337	56154	40230893	7449	716.4
BD-11	0.0121	0.0265	0.0024	16502967	4936576148	0.959	55	32270	3485	760	66030855	146616	2046	71872	60474040	16029	841.4
BD-12	0.003	0.0299	0.0004	16224014	4831864744	0.9666	55	59049	1976	660	90479880	162535	1532	110392	83166027	9276	753.4
BD-13	0.0009	0.0341	0.0001	20173297	6079341727	0.9649	55	35320	8822	963	108068225	191179	3059	111059	97586243	16887	878.7
BD-14	0.0024	0.0254	0.0003	16994759	5118044665	0.9719	55	55284	5442	815	134727538	250562	2437	143592	122133859	17430	850.6
BD-15	0.0096	0.0285	0.0002	18514482	5525784754	0.9617	55	32809	2758	694	58272727	95119	1776	67169	53263559	15351	793
BD-16	0.0178	0.0211	0.0019	14398374	4082775708	0.9593	55	26399	1070	571	27467553	28664	1040	41608	24808553	10419	596.2
BD-17	0.0019	0.0322	0.0001	21202646	6387805613	0.9657	55	58659	2691	739	107385068	146013	1830	125495	98034744	26298	781.2
BD-18	0.0006	0.0191	0.0035	33147311	9982742123	0.9769	55	69484	5877	802	169736785	303064	2442	188253	152471503	17565	809.9
BD-19	0.0028	0.0381	0.0006	18674851	5576906373	0.9585	55	32288	5752	803	78952135	183079	2445	86012	71088014	15321	826.5
BD-20	0.0026	0.0192	0.0004	15134829	4562474497	0.9779	55	21496	4216	767	47486597	181463	2209	53561	42999680	20772	802.8
BD-21	0.0031	0.0326	0.091	16072157	4841968676	0.8732	63	15136	8446	651	31844411	188173	2103	35903	28558338	16641	795.4
BD-22	0.0086	0.0481	0.0033	16645103	5005681478	0.9401	55	62880	3916	718	127957701	266743	2034	149936	115278526	16641	768.9
BD-23	0.0031	0.0616	0.0012	16134401	4849007760	0.9341	55	47589	3846	805	104173329	260182	2189	116894	94372357	11754	807.3
BD-24	0.0089	0.0404	0.0003	26446383	7871755302	0.9503	55	21000	9724	982	65566450	225926	3122	66301	59410417	10272	896.1
N-1	0.0004	0.0233	0.0003	20723324	6250233589	0.976	55	16349	5934	716	37851737	245990	2315	42489	33867653	16176	797.1
N-2	0.0065	0.0218	0.001	27828590	8258589451	0.9707	55	32347	1377	596	39584568	30924	1223	53613	35490334	17871	662
N-3	0.0107	0.0267	0.0005	24588682	7274976084	0.9621	55	42353	1409	596	51792092	35953	1222	71261	46545684	6012	653.2
N-4	0.0041	0.0241	0.0001	21969852	6579250542	0.9716	55	31652	1603	617	42304414	50217	1336	55462	38298213	7653	690.5
N-5	0.0043	0.0228	0.0002	24241149	7249584462	0.9728	55	56587	1966	661	85697669	94913	1514	104848	77827136	15189	742.3
N-6	0.0059	0.0214	0.0006	30989724	9131904677	0.9721	55	21555	1076	559	22566095	25660	1046	32334	20230016	8058	625.7
N-7	0.0043	0.0267	0.0016	27541038	8186042909	0.9674	55	39148	1716	654	55337370	58404	1413	69688	49990070	11745	717.3
N-8	0.006	0.0267	0.0003	20780711	6180797471	0.967	55	28261	2437	691	47811147	149940	1691	58259	43178637	9138	741.1
N-9	0.0066	0.0236	0.0002	17029371	5033015891	0.9697	55	28834	1126	580	31104241	24262	1078	44111	28193824	10002	639.2
N-10	0.0048	0.0266	0.0002	18361984	5473360362	0.9685	55	36017	3247	758	72171116	151472	2003	84633	64996312	15735	768
N-11	0.0064	0.0289	0.0001	16498316	4910993836	0.9646	55	38638	1627	625	52551708	64924	1360	69214	47774074	8703	690.2
N-12	0.0049	0.028	0	16354337	4870544548	0.9671	55	44489	2118	673	70216307	112219	1578	86727	63519965	10065	732.4
N-13	0.0025	0.0267	0.0003	17707058	5302186347	0.9705	55	67336	1784	632	94745759	66431	1407	120439	86434965	15339	717.7
N-14	0.0013	0.024	0.0005	19457525	5864180315	0.9742	55	65842	3105	721	125986326	477528	1913	149304	113479445	10383	760.1
N-15	0.0067	0.0333	0.0003	21972738	6551690541	0.9596	55	31325	5699	750	71927494	145245	2296	76289	65253648	13254	855.3
N-16	0.0051	0.0336	0.0012	20904162	6214574828	0.9601	55	45022	2297	686	75177515	132075	1669	92658	67753637	9696	731.2
N-17	0.0062	0.031	0.0005	28962634	8673692743	0.9623	55	44159	3354	768	89467614	134057	2026	102743	81307567	12780	791.4
N-18	0.003	0.0334	0.0002	20733399	6215932253	0.9634	55	38876	2556	709	67850560	126971	1745	82766	61277946	11589	740.4
N-19	0.0033	0.0287	0	23113500	6910935817	0.968	55	19006	1773	653	27169007	46901	1429	34838	24779746	20238	711.3
N-20	0.0016	0.0478	0.0002	19515423	5855348953	0.9503	55	32868	17816	963	109541907	361423	3332	113462	98512746	16641	868.2
N-21	0.0081	0.0146	0.0001	61071825	17824386550	0.9772	55	61232	2046	618	91205092	89256	1489	116838	81681134	15486	699.1
N-22	0.0018	0.0257	0.0008	25842169	7770894103	0.9717	55	42144	4390	755	91865938	338558	2179	102081	82716255	7419	810.3
N-23	0.001	0.0457	0.0001	18610375	5598852343	0.9532	55	30843	7187	822	80924524	258576	2623	89055	72106360	17961	809.7
N-24	0.0009	0.0256	0.0008	21697478	6497869324	0.9728	55	36697	3065	702	68476639	93611	1866	82929	61315257	10113	739.4
N-25	0.0017	0.0371	0.001	14525354	4348159634	0.9602	55	29460	1825	671	42783260	28037	1452	55195	38382308	8331	695.4
N-26	0.0041	0.0327	0.0005	27381862	8185969209	0.9626	55	72237	2861	738	136299221	187837	1886	166213	121764383	16662	732.6
N-27	0.0008	0.0304	0.0062	18730380	5644095527	0.9626	55	50360	4335	842	117393614	216981	2331	134271	105683620	12381	787.1
N-28	0.0004	0.0322	0.0004	15788785	4757914378	0.9669	55	8565	3007	774	16944818	81601	1978	19678	15319668	14727	778.5
N-29	0.0008	0.0302	0.0012	21403919	6444282173	0.9678	55	40053	10808	931	120585566	382110	3010	126567	108115170	16416	854.2
N-30	0.0012	0.033	0.0001	20473950	6164563315	0.9657	55	15477	3458	777	31951383	80056	2064	36771	28153260	9051	765.6
N-31	0.001	0.0359	0.0006	15496766	4665396649	0.9625	55	45678	4191	790	101412883	291079	2220	118583	90922000	17490	766.7
N-32	0.0009	0.0452	0.0002	26086968	7853724241	0.9536	55	40644	6479	924	113307969	309805	2787	122489	101618044	18762	829.6
N-33	0.0014	0.0243	0.001	22732998	6843597251	0.9733	55	60919	2256	653	96921477	185697	1590	123490	86558978	8331	700.9
N-34	0.0008	0.0376	0.0011	21591148	6509163805	0.9606	55	3945	19877	686	8925973	382617	2262	10619	7875377	9492	741.6
N-35	0.0008	0.0484	0.0001	16315323	4917363653	0.9507	55	39217	4023	806	87288455	327776	2225	99268	78644485	17121	792.2
N-36	0.0016	0.0325	0.0001	18976890	5718726659	0.9658	55	44883	3521	739	90252475	180053	2010	104818	81231816	17046	775
N-37	0.0007	0.0318	0.0001	21038718	6337948149	0.9674	55	14407	3026	698	26716417	199920	1854	31432	23749575	12099	755.6
N-38	0.0016	0.0224	0.0003	40901527	12232579022	0.9758	55	78963	3827	746	164944548	214866	2088	190677	147437075	18834	773.2
N-39	0.001	0.041	0.0001	17746378	5348548225	0.9579	55	43681	3416	772	90146631	156209	2063	106759	80964918	12213	758.4
N-40	0.0008	0.0317	0.0001	18331098	5525012494	0.9674	55	32048	3142	693	59252885	214608	1848	69970	53438369	11742	763.7
N-41	0.0008	0.0365	0	17525772	5270050495	0.9627	55	11687	24777	1437	53435480	423263	4572	51842	47933846	14784	924.6
N-42	0.0005	0.0494	0.0142	17901295	5393204197	0.9358	55	33369	4671	773	73845242	189589	2212	86218	66035633	12213	765.9
N-43	0.0006	0.0317	0.0007	21795350	6570170810	0.967	51	32567	5643	773	77024883	548138	2365	85470	69140241	17949	808.9
N-44	0.0014	0.0311	0	16695708	5009180205	0.9674	55	73073	1800	653	105021729	73116	1437	138432	94255332	11049	680.9
N-45	0.0015	0.0273	0.0002	22452539	6753744510	0.9709	55	33605	5116	740	75509285	324204	2246	84520	67777288	11685	801.9
N-46	0.0005	0.028	0.0001	22819974	6879685877	0.9715	55	35705	3926	733	73991935	264701	2072	86143	66545035	16641	772.5
N-47	0.0008	0.0436	0.0013	21819249	6571693498	0.9543	55	46555	5104	819	111825525	265401	2402	128401	99860313	20016	777.7
N-48	0.0021	0.0318	0	19618250	5915253636	0.9662	55	15169	4230	786	33738287	241979	2224	38224	30417024	15189	795.8
N-49	0.001	0.0431	0.001	16658007	5014411168	0.9548	55	26410	6405	893	70978396	491642	2687	73164	64080465	16887	875.8
N-50	0.0106	0.0552	0.004	18520598	5573736578	0.9301	55	66796	3396	763	136468214	216859	2043	154563	123397255	26193	798.4
N-51	0.003	0.0624	0.0048	17355516	5226115441	0.9298	55	47166	5679	908	124570827	522274	2641	131895	112899756	17238	856
N-52	0.0056	0.0517	0.0036	16808135	5057230878	0.9391	55	54999	4681	830	130137370	335997	2366	143336	117591919	13680	820.4

## Sheet: Table S3
Table S3: Enriched or depleted phylum, genera and species identified in BD patients using metagenomic sequencing method
A. Enriched or depleted phylum identified in BD patients as compared with normal controls
Taxonname	Mean (BD)	SD (BD)	Mean (N)	SD (N)	Enriched group	p-value	FDR
Microsporidia	3.71531e-06	4.88e-06	1.45584e-06	9.74e-07	BD	0.000998443	0.035944
Bacteria--	4.90273e-05	3.23e-05	9.42398e-05	8.87e-05	N	0.00650744	0.0557078
Elusimicrobia	8.18282e-08	1.81e-07	4.5234e-09	9.95e-09	BD	0.00512824	0.0557078
Neocallimastigomycota	2.98591e-10	4.31e-10	6.88017e-11	1.98e-10	BD	0.00773719	0.0557078
Synergistetes	2.50086e-05	9.06e-05	0.000334771	0.00135773	N	0.00459859	0.0557078
Basidiomycota	1.25535e-06	3.2e-06	2.58463e-07	3.59e-07	BD	0.0192265	0.086519
Nitrospirae	2.13342e-07	3.2e-07	1.78206e-07	4.91e-07	BD	0.0154642	0.086519
Planctomycetes	1.01217e-09	1.62e-09	3.26176e-10	8.93e-10	BD	0.0190757	0.086519
Tenericutes	5.68216e-05	0.000191048	2.23485e-05	8.27e-05	BD	0.0229622	0.0902016
Verrucomicrobia	0.000437988	0.000950054	0.00115278	0.0057059	N	0.025056	0.0902016
B. Enriched or depleted genera identified in BD patients as compared with normal controls
Taxonname	Mean (BD)	SD (BD)	Mean (N)	SD (N)	Enriched group	p-value	FDR
Atkinsonella	2.39108e-08	9.29e-08	3.22729e-10	8.62e-10	BD	2.81442e-05	0.0160609
Macrophomina	1.17721e-09	1.92e-09	1.41705e-10	3.33e-10	BD	2.97424e-05	0.0160609
Drechslerella	1.46598e-09	2.21e-09	3.11203e-10	8.88e-10	BD	8.47301e-05	0.0253803
Stenotrophomonas	9.36036e-06	9.71e-06	2.89547e-06	5.54e-06	BD	9.4001e-05	0.0253803
Afipia	7.12419e-08	1.52e-07	2.05635e-08	4.98e-08	BD	0.000176128	0.0317031
Candida	1.35978e-07	4.98e-07	1.66233e-08	6.14e-08	BD	0.000147744	0.0317031
Trichoderma	2.03274e-08	2.72e-08	6.34946e-09	1.6e-08	BD	0.000323268	0.0436412
Ustilago	8.22103e-09	1.12e-08	3.76652e-09	9.8e-09	BD	0.000298904	0.0436412
Shiraia	2.92289e-09	8.15e-09	4.27141e-10	1.16e-09	BD	0.000390498	0.0468597
Sphaerulina	3.39933e-09	5.04e-09	7.85891e-10	1.69e-09	BD	0.000451251	0.0487351
Cellulosimicrobium	2.04518e-08	4.8e-08	7.50996e-09	2.76e-08	BD	0.000619851	0.0496298
Cryptococcus	9.56919e-10	1.57e-09	2.73969e-10	6.08e-10	BD	0.000689303	0.0496298
Hirsutella	6.38751e-10	1.04e-09	1.24127e-10	3.13e-10	BD	0.000685697	0.0496298
Lasallia	4.16203e-09	8.5e-09	6.37254e-10	2.95e-09	BD	0.00063145	0.0496298
Sporisorium	1.53084e-08	2.25e-08	5.33739e-09	1.73e-08	BD	0.000542792	0.0496298
Alloascoidea	6.98963e-10	1.58e-09	5.11612e-11	2.97e-10	BD	0.000868725	0.0521741
Colletotrichum	1.17908e-08	3.51e-08	1.69661e-09	3.85e-09	BD	0.000908954	0.0521741
Trueperella	2.94411e-06	3.24e-06	1.4554e-06	3.15e-06	BD	0.000885734	0.0521741
Wickerhamia	8.12105e-10	2.28e-09	1.9323e-11	8.2e-11	BD	0.000917878	0.0521741
Microbotryum	1.12909e-09	2.17e-09	2.57587e-10	6.8e-10	BD	0.000983755	0.0531228
Trichosporon	4.72394e-09	7.94e-09	3.21772e-09	1.49e-08	BD	0.00108396	0.0557463
Helminthosporium	3.5956e-10	7.96e-10	1.60612e-10	5.32e-10	BD	0.00125563	0.0605097
Pseudoalteromonas	7.77329e-07	7.88e-07	8.43442e-07	3e-06	N	0.00131474	0.0605097
Thielavia	1.87189e-09	7.78e-09	2.53892e-11	8.78e-11	BD	0.00134466	0.0605097
Neonectria	1.19314e-09	1.66e-09	3.60149e-10	8.99e-10	BD	0.00148184	0.0619621
Oligella	1.55879e-06	2.66e-06	4.13515e-07	5.6e-07	BD	0.00159474	0.0637894
Rhizoctonia	9.63075e-10	1.58e-09	2.76529e-10	5.17e-10	BD	0.00179739	0.0693279
Ogataea	5.55059e-09	1.29e-08	9.27014e-10	3.29e-09	BD	0.00193755	0.0721571
Hymenobacter	1.20032e-08	2.48e-08	3.20141e-09	1.19e-08	BD	0.00220688	0.076885
Metarhizium	1.14024e-08	1.96e-08	3.47681e-09	7.17e-09	BD	0.00214683	0.076885
Acidomyces	1.88098e-09	4.42e-09	2.76227e-10	7.55e-10	BD	0.00262166	0.0772252
Bordetella	1.18808e-05	3.11e-05	1.3978e-06	2.28e-06	BD	0.0034757	0.0772252
Candidatus_Methanomethylophilus	5.43936e-08	2.06e-07	0.000271798	0.00191964	N	0.00348968	0.0772252
Chaetomium	8.90523e-09	1.77e-08	1.73627e-09	5.53e-09	BD	0.00341559	0.0772252
Citreicella	1.39031e-08	3.04e-08	5.53256e-09	2.11e-08	BD	0.00322862	0.0772252
Cladophialophora	3.65134e-09	5.24e-09	8.78241e-10	1.51e-09	BD	0.00335563	0.0772252
Claviceps	9.00615e-08	3.44e-07	4.74085e-09	9.6e-09	BD	0.00277146	0.0772252
Cryptobacterium	2.4917e-05	0.000104516	7.36333e-07	1.92e-06	BD	0.00311355	0.0772252
Ferrovum	1.42554e-07	4.45e-07	6.75112e-08	3.14e-07	BD	0.00352111	0.0772252
Kingella	4.98339e-06	1.01e-05	1.59326e-06	2.88e-06	BD	0.0034757	0.0772252
Methanoculleus	2.56886e-08	1.12e-07	0.000251707	0.00177867	N	0.00279274	0.0772252
Microbacterium	3.64282e-06	9.07e-06	1.22204e-06	2.47e-06	BD	0.00335301	0.0772252
Microbispora	6.16689e-09	1.64e-08	1.71806e-09	7.9e-09	BD	0.00357524	0.0772252
Mycobacterium	1.35297e-06	1.31e-06	9.38426e-07	1.72e-06	BD	0.00335301	0.0772252
Rickettsia	9.49457e-08	2.15e-07	3.24762e-08	1.3e-07	BD	0.00326963	0.0772252
Serpula	5.36837e-10	1.03e-09	1.16968e-10	3.18e-10	BD	0.00262152	0.0772252
Spongiibacter	7.0645e-07	9.31e-07	3.00687e-07	6.39e-07	BD	0.00300822	0.0772252
Torrubiella	1.80811e-09	4.58e-09	4.73434e-10	2.17e-09	BD	0.00229589	0.0772252
Volvariella	8.02958e-11	1.49e-10	1.12385e-10	7.08e-10	N	0.00282798	0.0772252
Auricularia	3.62491e-10	5.8e-10	6.61604e-11	2.63e-10	BD	0.00377772	0.0799989
Apiotrichum	2.39377e-09	4.97e-09	4.97901e-10	1.33e-09	BD	0.00457979	0.0804608
Bipolaris	1.42325e-09	3.68e-09	7.95482e-10	4.32e-09	BD	0.00471887	0.0804608
Brevundimonas	1.467e-06	1.55e-06	5.92061e-07	9.34e-07	BD	0.00415268	0.0804608
Enterocytozoon	2.70482e-06	2.08e-06	1.40203e-06	9.74e-07	BD	0.00461422	0.0804608
Hamiltosporidium	2.61132e-08	1.12e-07	1.3417e-09	5.8e-09	BD	0.00470926	0.0804608
Kytococcus	3.45842e-06	8.94e-06	4.2762e-07	9.96e-07	BD	0.00476805	0.0804608
Nocardia	8.82255e-07	3.13e-06	1.16614e-07	2.01e-07	BD	0.00458497	0.0804608
Pelosinus	6.46057e-08	1.02e-07	2.98531e-08	5.57e-08	BD	0.00466618	0.0804608
Pyrenophora	1.19137e-09	2.7e-09	4.71076e-10	1.62e-09	BD	0.00387756	0.0804608
Rutstroemia	9.00105e-10	1.48e-09	5.20569e-10	1.89e-09	BD	0.00427324	0.0804608
Salinibacillus	1.18364e-08	2.71e-08	2.21439e-09	8.53e-09	BD	0.0040645	0.0804608
Spathaspora	7.38356e-10	1.72e-09	7.38811e-11	2.22e-10	BD	0.00427918	0.0804608
Tropicibacter	1.14573e-08	2.89e-08	3.0232e-09	1.39e-08	BD	0.00468933	0.0804608
Actinomyces	9.77262e-05	0.000147926	3.32591e-05	3.37e-05	BD	0.00548756	0.0805396
Alcanivorax	8.02822e-06	2.25e-05	7.04595e-07	1.07e-06	BD	0.0053018	0.0805396
Alphabaculovirus	3.36919e-07	6.92e-07	8.18185e-08	2.99e-07	BD	0.00537324	0.0805396
Beverwykella	2.91422e-10	8.84e-10	1.2042e-11	3.95e-11	BD	0.00564305	0.0805396
Drechmeria	1.92722e-10	2.61e-10	1.04881e-10	3.22e-10	BD	0.00581572	0.0805396
Endomicrobium	5.065e-08	1.13e-07	4.23294e-09	9.54e-09	BD	0.00515417	0.0805396
Enterorhabdus	9.29268e-07	1.68e-06	2.32301e-07	4.24e-07	BD	0.00583681	0.0805396
Geotrichum	1.73237e-09	2.74e-09	4.3946e-10	9.53e-10	BD	0.00550214	0.0805396
Mitsuokella	0.0010848	0.00413575	0.000298471	0.00148123	BD	0.00503349	0.0805396
Paracoccus	4.51855e-06	1.59e-05	3.06888e-07	6e-07	BD	0.00555858	0.0805396
Propionibacterium	3.08788e-05	8.13e-05	7.53758e-06	1.13e-05	BD	0.00587681	0.0805396
Pseudogymnoascus	4.88751e-07	1.86e-06	2.95963e-08	5.67e-08	BD	0.00541403	0.0805396
Talaromyces	1.29749e-08	1.69e-08	9.09647e-09	2.64e-08	BD	0.00589132	0.0805396
Taphrina	1.87515e-08	4.21e-08	7.13279e-09	2.94e-08	BD	0.00519884	0.0805396
Xylanimonas	1.27099e-06	2.46e-06	3.32012e-07	4.4e-07	BD	0.00488249	0.0805396
Phycomyces	1.36085e-09	3.03e-09	2.7583e-10	1.07e-09	BD	0.00600489	0.081066
Bacteria--	4.90272e-05	3.23e-05	9.42397e-05	8.87e-05	N	0.00650744	0.0840429
Runella	3.69248e-09	9.28e-09	3.3412e-10	1.21e-09	BD	0.00634046	0.0840429
Sordaria	5.60707e-10	1.09e-09	3.80791e-10	1.13e-09	BD	0.00652612	0.0840429
Thalassobacter	1.42238e-08	3.59e-08	3.76826e-09	1.72e-08	BD	0.00653667	0.0840429
Corynebacterium	2.30409e-05	2.97e-05	1.28858e-05	2.18e-05	BD	0.00696103	0.0874175
Oscillospiraceae--	0.0030252	0.00447294	0.00100542	0.00137211	BD	0.00696103	0.0874175
Blumeria	1.09299e-06	3.61e-06	6.40839e-08	1.39e-07	BD	0.00719038	0.0890458
Clonostachys	2.73289e-10	1.02e-09	3.65557e-11	1.49e-10	BD	0.00725558	0.0890458
Microdochium	2.37446e-09	7.95e-09	6.36596e-10	2.5e-09	BD	0.00751771	0.0912261
Orpinomyces	2.98591e-10	4.31e-10	6.88017e-11	1.98e-10	BD	0.00773719	0.0928463
Cordyceps	1.30067e-08	1.73e-08	5.86202e-09	1.49e-08	BD	0.00797804	0.0936553
Mycosphaerella	2.44977e-09	4.21e-09	1.43976e-09	3.89e-09	BD	0.00792236	0.0936553
Ganoderma	2.58231e-07	1e-06	1.23565e-08	3.85e-08	BD	0.00812322	0.0943342
Byssovorax	2.99621e-08	1.2e-07	1.7346e-08	9.67e-08	BD	0.00826023	0.0949047
Fonsecaea	1.63579e-10	4.65e-10	2.76075e-11	1.2e-10	BD	0.00849914	0.0966218
Conexibacter	5.36069e-09	1.05e-08	3.84536e-10	1.35e-09	BD	0.00870838	0.0979693
Neurospora	1.29708e-08	2.46e-08	4.93432e-09	1.6e-08	BD	0.00897	0.0998722
C. Enriched or depleted species identified in BD patients as compared with normal controls
Phylum	Taxonname	Mean (BD)	SD (BD)	Mean (N)	SD (N)	Enriched group	p-value	FDR
Proteobacteria	Acinetobacter sp.CAG196	4.09426e-05	0.000159459	0.000129759	0.000929397	N	2.68175e-05	0.0403475
Fungi	Atkinsonella texensis	2.38189e-08	9.29486e-08	2.29694e-10	5.92346e-10	BD	1.51422e-05	0.0403475
Fungi	Epichloe aotearoae	1.03212e-09	1.5799e-09	2.59087e-10	1.34913e-09	BD	1.89029e-05	0.0403475
Fungi	Macrophomina phaseolina	1.17721e-09	1.91601e-09	1.41705e-10	3.33205e-10	BD	2.97424e-05	0.0403475
Proteobacteria	Stenotrophomonas sp.Leaf70	8.95277e-09	1.34115e-08	6.21148e-10	2.48724e-09	BD	3.65599e-05	0.0403475
Fungi	Diaporthe ampelina	7.44531e-10	3.34692e-09	1.34604e-11	5.55602e-11	BD	6.79845e-05	0.0625231
Fungi	Colletotrichum higginsianum	4.08938e-10	1.50233e-09	5.32918e-12	3.84292e-11	BD	9.11118e-05	0.0628443
Fungi	Drechslerella stenobrocha	1.46598e-09	2.20852e-09	3.11203e-10	8.88331e-10	BD	8.47301e-05	0.0628443
Fungi	Trichoderma parareesei	1.89792e-10	6.55759e-10	6.08632e-12	4.38891e-11	BD	0.0001165	0.0714275
Fungi	Cladophialophora psammophila	3.73566e-10	1.14255e-09	9.91845e-12	3.64364e-11	BD	0.000169843	0.0720916
Fungi	Colletotrichum orbiculare	3.94552e-10	5.97329e-10	7.0327e-11	1.71744e-10	BD	0.00016438	0.0720916
Fungi	Epichloe glyceriae	1.18299e-10	1.63439e-10	2.29297e-10	1.45256e-09	N	0.000163522	0.0720916
Proteobacteria	Stenotrophomonas rhizophila	8.16594e-08	8.43691e-08	2.46743e-08	6.61865e-08	BD	0.000131423	0.0720916
Actinobacteria	Actinomyces sp.ph3	1.95211e-06	3.20001e-06	2.38966e-07	4.05159e-07	BD	0.000217387	0.0781278
Fungi	Candida parapsilosis	1.59245e-08	2.44493e-08	9.55528e-09	3.11753e-08	BD	0.00020385	0.0781278
Fungi	Claviceps paspali	1.54607e-09	2.34698e-09	5.12204e-10	1.6406e-09	BD	0.000252542	0.0781278
Actinobacteria	Corynebacterium argentoratense	9.07044e-07	2.19768e-06	4.8593e-07	2.61984e-06	BD	0.000269016	0.0781278
Fungi	Exophiala mesophila	2.02976e-10	5.66352e-10	8.69887e-12	3.69068e-11	BD	0.000268022	0.0781278
Fungi	Ogataea methanolica	2.87677e-09	1.1485e-08	7.47725e-10	3.26018e-09	BD	0.000258841	0.0781278
Actinobacteria	Actinomyces graevenitzii	1.28648e-05	2.27617e-05	2.39241e-06	3.4508e-06	BD	0.000300309	0.0789099
Proteobacteria	Stenotrophomonas maltophilia	5.33307e-06	6.1284e-06	1.54333e-06	2.73129e-06	BD	0.000300309	0.0789099
Fungi	Shiraia sp.slf14	2.92289e-09	8.15496e-09	4.27141e-10	1.16112e-09	BD	0.000390498	0.0979439
Fungi	Neurospora crassa	6.33965e-09	1.19289e-08	2.3981e-09	8.5757e-09	BD	0.00041376	0.0992664

## Sheet: Table S4
Table S4：Information of 13 BD-associated MGS
MGS	Taxaname	Level	P-value
BD_1	Bilophila	genus	0.0103
BD_10	Bacteroidales	order	0.0333
BD_11	Bacteroides	genus	0.017
BD_2	Oscillibacter	genus	0.0107
BD_3	Alistipes	genus	0.0111
BD_4	Bacteroides	genus	0.0107
BD_5	Candidatus Alistipes marseilloanorexicus AP11	strain	0.00308
BD_6	Paraprevotella	genus	0.00262
BD_7	Bacteroides	genus	0.0264
BD_8	unidentified	unidentified	0.000282
BD_9	Faecalibacterium prausnitzii	species	0.0204
N_1	Prevotella	genus	0.0289
N_2	Clostridium sp. CAG:127	strain	0.00307

## Sheet: Table S5
Table S5: Information of BD-associated KO markers
KO_ID	mean(BD)	mean(N)	LDA Score	P-value	Enriched group	Description	Pathway ID	Pathway
K00244	0.000221449	0.000152477	2.77317	0.00639828	BD	frdA; fumarate reductase flavoprotein subunit [EC:1.3.5.4]	ko01200	Carbon metabolism
							ko02020	Two-component system
							ko00720	Carbon fixation pathways in prokaryotes
							ko00620	Pyruvate metabolism
							ko00190	Oxidative phosphorylation
							ko00020	Citrate cycle (TCA cycle)
							ko00650	Butanoate metabolism
K00384	0.000470133	0.00037362	3.1003	0.0143943	BD	trxB; thioredoxin reductase (NADPH) [EC:1.8.1.9]	ko00240	Pyrimidine metabolism
							ko00450	Selenocompound metabolism
K00789	0.000505713	0.000417693	3.13316	0.0123095	BD	metK; S-adenosylmethionine synthetase [EC:2.5.1.6]	ko01230	Biosynthesis of amino acids
							ko00270	Cysteine and methionine metabolism
K00847	0.000496757	0.000588747	3.22136	0.00393799	N	E2.7.1.4, scrK; fructokinase [EC:2.7.1.4]	ko00520	Amino sugar and nucleotide sugar metabolism
							ko00500	Starch and sucrose metabolism
							ko00051	Fructose and mannose metabolism
K01154	0.00024325	0.000301151	2.93578	0.0293259	N	hsdS; type I restriction enzyme, S subunit [EC:3.1.21.3]	-	-
K01424	0.000487201	0.000395802	3.12228	0.0301661	BD	E3.5.1.1, ansA, ansB; L-asparaginase [EC:3.5.1.1]	ko00250	Alanine, aspartate and glutamate metabolism
K01752	0.000522453	0.000422176	3.14189	0.0119262	BD	E4.3.1.17, sdaA; L-serine dehydratase [EC:4.3.1.17]	ko01230	Biosynthesis of amino acids
							ko01200	Carbon metabolism
							ko00270	Cysteine and methionine metabolism
							ko00260	Glycine, serine and threonine metabolism
K01790	0.000261758	0.000348238	2.99566	0.00486199	N	rfbC, rmlC; dTDP-4-dehydrorhamnose 3,5-epimerase [EC:5.1.3.13]	ko00521	Streptomycin biosynthesis
K02015	0.000887814	0.000668184	3.37819	0.00139357	BD	ABC.FEV.P; iron complex transport system permease protein	ko02010	ABC transporters
K02016	0.000664314	0.000543101	3.25445	0.00577723	BD	ABC.FEV.S; iron complex transport system substrate-binding protein	ko02010	ABC transporters
K02034	0.00020062	0.000125508	2.7241	0.00756783	BD	ABC.PE.P1; peptide/nickel transport system permease protein	-	-
K02078	0.000142679	0.000210238	2.77866	0.000151717	N	acpP; acyl carrier protein	-	-
K02337	0.000486195	0.000386853	3.1179	0.0254206	BD	DPO3A1, dnaE; DNA polymerase III subunit alpha [EC:2.7.7.7]	ko00230	Purine metabolism
							ko00240	Pyrimidine metabolism
							ko03440	Homologous recombination
							ko03430	Mismatch repair
							ko03030	DNA replication
K02520	0.000251514	0.00031103	2.94336	0.000577806	N	infC, MTIF3; translation initiation factor IF-3	-	-
K03088	0.0025427	0.00303895	3.93917	0.00892556	N	SIG3.2, rpoE; RNA polymerase sigma-70 factor, ECF subfamily	-	-
K03169	0.00221	0.00168507	3.77897	0.0153117	BD	topB; DNA topoisomerase III [EC:5.99.1.2]	-	-
K03530	0.000369319	0.000476752	3.13648	0.00597793	N	hupB; DNA-binding protein HU-beta	-	-
K03773	0.000220868	0.000292593	2.9208	0.0328119	N	fklB; FKBP-type peptidyl-prolyl cis-trans isomerase FklB [EC:5.2.1.8]	-	-
K03832	0.000399342	0.000493149	3.14956	0.00521107	N	tonB; periplasmic protein TonB	-	-
K04096	0.000577404	0.000484753	3.19294	0.034684	BD	smf; DNA processing protein	-	-
K05995	0.000132595	0.000206894	2.77014	0.00639828	N	pepE; dipeptidase E [EC:3.4.13.21]	-	-
K06168	0.000426568	0.000335402	3.05777	0.0162802	BD	miaB; tRNA-2-methylthio-N6-dimethylallyladenosine synthase [EC:2.8.4.3]	-	-
K07273	0.000162856	0.000257702	2.86873	0.0479364	N	acm; lysozyme	-	-
K09955	0.000236346	0.000365462	3.02116	0.0178339	N	K09955; hypothetical protein	-	-
K13993	0.000211737	0.000273587	2.89621	0.0408568	N	HSP20; HSP20 family protein	-	-

## Sheet: Table S6
Table S6: Information of BD-associated OG markers
NOG_ID	mean(BD)	mean(N)	LDA score	P-value	Enriched group	Description
COG0463	0.00128296	0.00141473	3.40306	0.0115536	N	Glycosyl transferase, family 2
COG0472	0.00058462	0.000449508	2.99877	0.000680978	BD	First step of the lipid cycle reactions in the biosynthesis of the cell wall peptidoglycan (By similarity)
COG0550	0.00164466	0.00132326	3.45382	0.0119262	BD	Releases the supercoiling and torsional tension of DNA, which is introduced during the DNA replication and transcription, by transiently cleaving and rejoining one strand of the DNA duplex. Introduces a single-strand break via transesterification at a target site in duplex DNA. The scissile phosphodiester is attacked by the catalytic tyrosine of the enzyme, resulting in the formation of a DNA-(5'…
COG0566	0.00106489	0.000855845	3.25034	0.0104968	BD	methyltransferase
COG0655	0.000384614	0.00025422	2.80874	0.0466895	BD	Nadph-dependent fmn reductase
COG0664	0.000670622	0.000741598	3.12781	0.0135256	N	transcriptional regulator, crp fnr family
COG1028	0.00108219	0.000867858	3.26045	0.0419712	BD	short-chain dehydrogenase reductase
COG1053	0.00085618	0.00066184	3.16889	0.00639828	BD	Succinate DeHydrogenase
COG1120	0.000629127	0.00044685	3.03123	0.000207244	BD	(ABC) transporter
COG1595	0.00119598	0.00133784	3.38402	0.00835832	N	RNA Polymerase
COG3209	0.000332454	0.00063266	3.03903	0.028506	N	YD repeat protein
NOG24934	3.52e-05	0.00022271	2.5533	0.0261635	N	Transposase domain (DUF772)
NOG36164	0.000473263	0.000323903	2.91246	0.0148467	BD	DNA binding domain, excisionase family

## Sheet: Table S7
Classfied	Module ID	Module name	KO ID	P-value	Enriched group	Definition	EC ID
Bacterial secretion system	M00332	Type III secretion system	K03219	0.00701444	BD	type III secretion protein C	NA
			K03220	0.0148805	BD	type III secretion protein D	NA
			K03223	0.0313771	BD	type III secretion protein L	NA
			K03224	0.0442266	BD	ATP synthase in type III secretion protein N	EC:3.6.3.14
			K04056	0.00574916	BD	type III secretion protein O	NA
			K03225	0.00994039	BD	type III secretion protein Q	NA
			K03229	0.0365388	BD	type III secretion protein U	NA
			K03230	0.0175393	BD	type III secretion protein V	NA
			K04058	0.00585789	BD	type III secretion protein W	NA
	M00333	Type IV secretion system	K03195	0.0425324	BD	type IV secretion system protein VirB10	NA
	M00334	Type VI secretion system	K11906	0.0469146	N	type VI secretion system protein VasD	NA
	M00330	Adhesin protein transport system	K12541	0.0071979	BD	ATP-binding cassette, subfamily C, bacterial LapB	NA
			K12542	0.0167769	BD	membrane fusion protein LapC	NA
			K12543	0.0175632	BD	outer membrane protein LapE	NA
Pathogen-associated molecular pattern	M00249	Capsular polysaccharide transport system	K09688	0.0152181	BD	capsular polysaccharide transport system permease protein	NA
			K10107	0.0111857	BD	capsular polysaccharide transport system permease protein	NA
Amino acids metabolism	M00029	Urea cycle	K01940	0.0361473	BD	argininosuccinate synthase	EC:6.3.4.5
			K01755	0.0314651	BD	argininosuccinate lyase	EC:4.3.2.1
	M00015	Proline biosynthesis, glutamate => proline	K00931	0.00744281	BD	glutamate 5-kinase	EC:2.7.2.11
			K00286	0.0414109	BD	pyrroline-5-carboxylate reductase	EC:1.5.1.2
			K00147	0.0305939	BD	glutamate-5-semialdehyde dehydrogenase	EC:1.2.1.41
	M00034	Methionine salvage pathway	K00789	0.0165306	BD	S-adenosylmethionine synthetase	EC:2.5.1.6
			K08963	0.0150776	BD	methylthioribose-1-phosphate isomerase	EC:5.3.1.23
	M00026	Histidine biosynthesis, PRPP => histidine	K01814	0.043691	BD	phosphoribosylformimino-5-aminoimidazole carboxamide ribotide isomerase	EC:5.3.1.16
			K01693	0.00494722	BD	imidazoleglycerol-phosphate dehydratase	EC:4.2.1.19
			K00013	0.00207945	BD	histidinol dehydrogenase	EC:1.1.1.23
	M00016	Lysine biosynthesis, succinyl-DAP pathway, aspartate => lysine	K00133	0.0342076	BD	aspartate-semialdehyde dehydrogenase	EC:1.2.1.11
			K00674	0.0216523	BD	2,3,4,5-tetrahydropyridine-2-carboxylate N-succinyltransferase	EC:2.3.1.117
			K01439	0.00795429	BD	succinyl-diaminopimelate desuccinylase	EC:3.5.1.18
Carbohydrate metabolism	M00011; M00009	Citrate cycle, second carbon oxidation, 2-oxoglutarate => oxaloacetate; Citrate cycle (TCA cycle, Krebs cycle)	K00244	0.00650744	BD	fumarate reductase flavoprotein subunit	EC:1.3.5.4
			K01903	0.0314651	BD	succinyl-CoA synthetase beta subunit	EC:6.2.1.5
			K01902	0.0146189	BD	succinyl-CoA synthetase alpha subunit	EC:6.2.1.5
			K00382	0.0155489	BD	dihydrolipoamide dehydrogenase	EC:1.8.1.4
	M00307	Pyruvate oxidation, pyruvate => acetyl-CoA	K00169	0.020408	BD	pyruvate ferredoxin oxidoreductase	EC:1.2.7.1
			K00170	0.0361473	BD	pyruvate ferredoxin oxidoreductase	EC:1.2.7.1
	M00081	Pectin degradation	K01051	0.0297435	N	pectinesterase	EC:3.1.1.11
	M00532	Photorespiration	K00281	0.0273131	BD	glycine dehydrogenase	EC:1.4.4.2
Carbon fixation	M00620	Incomplete reductive citrate cycle, acetyl-CoA => oxoglutarate	K00169	0.020408	BD	pyruvate ferredoxin oxidoreductase	EC:1.2.7.1
			K00170	0.0361473	BD	pyruvate ferredoxin oxidoreductase	EC:1.2.7.1
			K01902	0.0146189	BD	succinyl-CoA synthetase alpha subunit	EC:6.2.1.5
			K01903	0.0314651	BD	succinyl-CoA synthetase beta subunit	EC:6.2.1.5
	M00374	Dicarboxylate-hydroxybutyrate cycle	K00169	0.020408	BD	pyruvate ferredoxin oxidoreductase	EC:1.2.7.1
			K00170	0.0361473	BD	pyruvate ferredoxin oxidoreductase	EC:1.2.7.1
			K01007	0.00250455	BD	pyruvate, water dikinase	EC:2.7.9.2
			K01902	0.0146189	BD	succinyl-CoA synthetase alpha subunit	EC:6.2.1.5
			K01903	0.0314651	BD	succinyl-CoA synthetase beta subunit	EC:6.2.1.5
	M00613; M00376	Anoxygenic photosynthesis in green nonsulfur bacteria; 3-Hydroxypropionate bi-cycle	K01848	0.0100014	BD	methylmalonyl-CoA mutase, N-terminal domain	EC:5.4.99.2
			K01849	0.00650744	BD	methylmalonyl-CoA mutase, C-terminal domain	EC:5.4.99.2
	M00614; M00173	Anoxygenic photosynthesis in green sulfur bacteria; Reductive citrate cycle (Arnon-Buchanan cycle)	K00169	0.020408	BD	pyruvate ferredoxin oxidoreductase	EC:1.2.7.1
			K00170	0.0361473	BD	pyruvate ferredoxin oxidoreductase	EC:1.2.7.1
			K01007	0.00250455	BD	pyruvate, water dikinase	EC:2.7.9.2
			K00244	0.00650744	BD	fumarate reductase flavoprotein subunit	EC:1.3.5.4
			K01902	0.0146189	BD	succinyl-CoA synthetase alpha subunit	EC:6.2.1.5
			K01903	0.0314651	BD	succinyl-CoA synthetase beta subunit	EC:6.2.1.5
	M00375	Hydroxypropionate-hydroxybutylate cycle	K15039	0.000931673	BD	3-hydroxypropionate dehydrogenase (NADP+)	EC:1.1.1.298
Peptide and nickel transport system	M00239	peptide/nickel transport system	K02031	0.0103293	BD	peptide/nickel transport system ATP-binding protein	NA
			K02032	0.0210221	BD	peptide/nickel transport system ATP-binding protein	NA
			K02033	0.0273131	BD	peptide/nickel transport system permease protein	NA
			K02034	0.00769474	BD	peptide/nickel transport system permease protein	NA
			K02035	0.0403091	BD	peptide/nickel transport system substrate-binding protein	NA
Mineral and organic ion transport system	M00186	Tungstate transport system	K05772	0.0210213	BD	tungstate transport system substrate-binding protein	NA
			K05773	0.00102079	BD	tungstate transport system permease protein	NA
			K06857	0.0207811	BD	tungstate transport system ATP-binding protein	EC:3.6.3.55
	M00189	Molybdate transport system	K02020	0.0141726	BD	molybdate transport system substrate-binding protein	NA
			K02018	0.0110139	BD	molybdate transport system permease protein	NA
			K02017	0.0155489	BD	molybdate transport system ATP-binding protein	EC:3.6.3.29
			K02019	0.0361473	BD	molybdate transport system regulatory protein	NA
	M00436	Sulfonate transport system	K15553	0.03818	BD	sulfonate transport system substrate-binding protein	NA
	M00150	Fumarate reductase, prokaryotes	K00244	0.00650744	BD	fumarate reductase flavoprotein subunit	EC:1.3.5.4
	M00190	iron(III) transport system	K02012	0.0414109	BD	iron(III) transport system substrate-binding protein	NA
			K02011	0.0448703	BD	iron(III) transport system permease protein	NA
			K02010	0.0371518	BD	iron(III) transport system ATP-binding protein	EC:3.6.3.30
	M00442	Putative hydroxymethylpyrimidine transport system	K15598	0.0186584	BD	putative hydroxymethylpyrimidine transport system substrate-binding protein	NA
Phosphate and amino acid transport system	M00238	D-Methionine transport system	K02072	0.0297435	BD	D-methionine transport system permease protein	NA
	M00222	Phosphate transport system	K02038	0.0192265	BD	phosphate transport system permease protein	NA
	M00233	Glutamate transport system	K10004	0.0216523	BD	glutamate/aspartate transport system ATP-binding protein	EC:3.6.3.-
			K10008	0.0422956	BD	glutamate transport system ATP-binding protein	EC:3.6.3.-
	M00237	Branched-chain amino acid transport system	K01995	0.0498593	BD	branched-chain amino acid transport system ATP-binding protein	NA
			K01996	0.0361473	BD	branched-chain amino acid transport system ATP-binding protein	NA
			K01997	0.043691	BD	branched-chain amino acid transport system permease protein	NA
			K01998	0.0210221	BD	branched-chain amino acid transport system permease protein	NA
Membrane transport	M00259	Heme transport system	K02193	0.0047781	BD	heme exporter protein A	EC:3.6.3.41
			K02194	0.00112422	BD	heme exporter protein B	NA
			K02195	0.00415268	BD	heme exporter protein C	NA
	M00253	Sodium transport system	K09697	0.0436896	N	sodium transport system ATP-binding protein	NA
			K00969	0.0113711	N	nicotinate-nucleotide adenylyltransferase	EC:2.7.7.18			K00969	0.0113711	*	N	nicotinate-nucleotide adenylyltransferase	EC:2.7.7.18			K00969	0.0113711	*	N	nicotinate-nucleotide adenylyltransferase	EC:2.7.7.18			K00969	0.0113711	*	N	nicotinate-nucleotide adenylyltransferase	EC:2.7.7.18			K00969	0.0113711	*	N	nicotinate-nucleotide adenylyltransferase	EC:2.7.7.18			K00969	0.0113711	*	N	nicotinate-nucleotide adenylyltransferase	EC:2.7.7.18
			K01950	0.00300822	N	NAD+ synthase (glutamine-hydrolysing)	EC:6.3.5.1			K01950	0.00300822	**	N	NAD+ synthase (glutamine-hydrolysing)	EC:6.3.5.1			K01950	0.00300822	**	N	NAD+ synthase (glutamine-hydrolysing)	EC:6.3.5.1			K01950	0.00300822	**	N	NAD+ synthase (glutamine-hydrolysing)	EC:6.3.5.1			K01950	0.00300822	**	N	NAD+ synthase (glutamine-hydrolysing)	EC:6.3.5.1			K01950	0.00300822	**	N	NAD+ synthase (glutamine-hydrolysing)	EC:6.3.5.1
Ribosome	M00178；M00179；M00177	Ribosome, bacteria； Ribosome, archaea； Ribosome, eukaryotes	K02864	0.0485703	N	RP-L10, MRPL10, rplJ; large subunit ribosomal protein L10	NA
			K02884	0.00937329	N	RP-L19, MRPL19, rplS; large subunit ribosomal protein L19	NA
			K02887	0.000372044	N	RP-L20, MRPL20, rplT; large subunit ribosomal protein L20	NA
			K02888	0.0146189	N	RP-L21, MRPL21, rplU; large subunit ribosomal protein L21	NA
			K02902	0.0141726	N	RP-L28, MRPL28, rpmB; large subunit ribosomal protein L28	NA
			K02909	0.000241692	N	RP-L31, rpmE; large subunit ribosomal protein L31	NA
			K02913	0.00373343	N	RP-L33, MRPL33, rpmG; large subunit ribosomal protein L33	NA
			K02916	0.00103884	N	RP-L35, MRPL35, rpmI; large subunit ribosomal protein L35	NA
			K02919	0.0490811	N	RP-L36, MRPL36, rpmJ; large subunit ribosomal protein L36	NA
			K02931	0.0243404	N	RP-L5, MRPL5, rplE; large subunit ribosomal protein L5	NA
			K02946	0.0103293	N	RP-S10, MRPS10, rpsJ; small subunit ribosomal protein S10	NA
			K02950	0.00795429	N	RP-S12, MRPS12, rpsL; small subunit ribosomal protein S12	NA
			K02956	0.0150776	N	RP-S15, MRPS15, rpsO; small subunit ribosomal protein S15	NA
			K02959	0.0047781	N	RP-S16, MRPS16, rpsP; small subunit ribosomal protein S16	NA
			K02961	0.0053018	N	RP-S17, MRPS17, rpsQ; small subunit ribosomal protein S17	NA
			K02965	0.0273131	N	RP-S19, rpsS; small subunit ribosomal protein S19	NA
			K02967	0.0485703	N	RP-S2, MRPS2, rpsB; small subunit ribosomal protein S2	NA
			K02968	0.0137383	N	RP-S20, rpsT; small subunit ribosomal protein S20	NA
			K02970	0.000341616	N	RP-S21, MRPS21, rpsU; small subunit ribosomal protein S21	NA
			K02990	0.00311938	N	RP-S6, MRPS6, rpsF; small subunit ribosomal protein S6	NA
			K02992	0.0170416	N	RP-S7, MRPS7, rpsG; small subunit ribosomal protein S7	NA
[truncated: 3,750 more columns]

## Sheet: Table S8
Table S8: Alteration of oral microbiome from order to Genus in BD patients
Phylogenetic level	Taxonname	Mean(BD)	Mean(H)	Enriched group	P-value	Fdr
Order	Bifidobacteriales	0.00296291	0.000693222	BD	0.000479055	0.0503007
Family	Bifidobacteriaceae	0.00296291	0.000693222	BD	0.000479055	0.0503007
Genus	Prevotella	0.000614563	0.000365389	BD	0.000981564	0.0772982
	Bifidobacterium	0.00256367	0.000605592	BD	0.0012814	0.0807283
	Scardovia	0.000269152	7.51121e-05	BD	0.000408156	0.0503007

## Sheet: Table S9
Table S9:Different genera identified in mice colonized with pooled BD patients‘ feces as compared with mice colonized with pooled control’ feces
Taxonname	Mean(BD treated group)	Mean(N treated group)	Enriched group	P-value	Fdr	In line with MGS results (Y or N)
Alistipes	0.00867005	0.0037795	BD treated group	0.00793651	0.0867347	Y
Alloprevotella	0.0659086	0.00139595	BD treated group	0.00793651	0.0867347	N
Anaerofilum	0.000332368	0	BD treated group	0.00729036	0.0867347	N
Butyricimonas	0.00162385	0	BD treated group	0.00749496	0.0867347	N
Clostridium IV	0.00303879	9.02141e-05	BD treated group	0.00793651	0.0867347	N
Collinsella	0	0.00768719	N treated group	0.00749496	0.0867347	N
Coprobacter	0.000166184	0	BD treated group	0.00729036	0.0867347	N
Mucispirillum	0.0148806	0	BD treated group	0.00749496	0.0867347	N
Bilophila	0.0129481	4.74811e-06	BD treated group	0.00970079	0.0927638	Y
Paraprevotella	0.00823798	9.49623e-06	BD treated group	0.00970079	0.0927638	Y
